# Supplementary material for: Urinary Proteomics Identifying Novel Biomarkers for the Diagnosis of Adult-Onset Still’s Disease
Source: Front Immunol. 2020 Sep 4;11:2112. doi: 10.3389/fimmu.2020.02112 (PMC7500098; doi:10.3389/fimmu.2020.02112)
Supplement: Supplementary file 2 [file Table_1.XLSX]

## Sheet: Up-regulated
Accession	Gene Name	Protein Name	Description	FOLD CHANGE	P value
A0A024RE05	VGCNL1	NALCN	Voltage gated channel like 1,sodium leak channel, non-selective, isoform CRA_a OS=Homo sapiens GN=VGCNL1 PE=4 SV=1	22.7154	0.00124744
P02750	LRG1	LRG1	Leucine-rich alpha-2-glycoprotein OS=Homo sapiens GN=LRG1 PE=1 SV=2	10.8792	0.0269652
Q68CK4	HMFT1766	LRG1	Leucine-rich alpha-2-glycoprotein OS=Homo sapiens GN=HMFT1766 PE=2 SV=1	8.43396	0.0133202
P52434	POLR2H	POLR2H	DNA-directed RNA polymerases I, II, and III subunit RPABC3 OS=Homo sapiens GN=POLR2H PE=1 SV=4	5.69643	0.0191493
B9EGL1	DLG4	DLG4	DLG4 protein OS=Homo sapiens GN=DLG4 PE=2 SV=1	5.59451	0.000789228
V9GZF7			Omega protein (Fragment) OS=Homo sapiens PE=4 SV=1	5.49459	0.00130382
P25092	GUCY2C	GUCY2C	Heat-stable enterotoxin receptor OS=Homo sapiens GN=GUCY2C PE=1 SV=2	4.99401	0.0030243
P02763	ORM1	ORM1	Alpha-1-acid glycoprotein 1 OS=Homo sapiens GN=ORM1 PE=1 SV=1，AGP1	4.57196	0.0188101
P19652	ORM2	ORM2	Alpha-1-acid glycoprotein 2 OS=Homo sapiens GN=ORM2 PE=1 SV=2,AGP2	4.15464	0.0114433
A0A125QYY5			GCT-A9 light chain variable region (Fragment) OS=Homo sapiens PE=2 SV=1	3.75436	0.0177703
Q6PIQ7	IGL@	IGL	immunoglobulin lambda locus OS=Homo sapiens GN=IGL@ PE=1 SV=1	3.55581	0.0253007
A0A1S5UZH5	TXN	TXN	Mitochondrial thioredoxin OS=Homo sapiens GN=TXN PE=2 SV=1	3.49513	0.0145786
P15814	IGLL1	IGLL1	Immunoglobulin lambda-like polypeptide 1 OS=Homo sapiens GN=IGLL1 PE=1 SV=1	3.30725	0.0113959
A8K0B5	ZBTB8OS	ZBTB8OS	Protein archease OS=Homo sapiens GN=ZBTB8OS PE=1 SV=1	3.14938	0.023334
P0DOX7			Immunoglobulin kappa light chain OS=Homo sapiens PE=1 SV=1	3.08719	0.00351198
Q9UIH2	TNFR2	TNFRSF1B	Tumor necrosis factor receptor 2 (Fragment) OS=Homo sapiens GN=TNFR2 PE=4 SV=1	3.06436	0.0146958
B6V6K6	MYOC	MYOC	Mutant myocilin OS=Homo sapiens GN=MYOC PE=2 SV=1	2.94477	0.00420989
A0A024R8C7	C9orf74	URM1	Ubiquitin-related modifier 1 OS=Homo sapiens GN=C9orf74 PE=3 SV=1	2.92605	0.00210462
A0A024R0V4	VASP	VASP	Vasodilator-stimulated phosphoprotein isoform 1 OS=Homo sapiens GN=VASP PE=2 SV=1	2.90371	0.0392154
P25311	AZGP1	AZGP1	Zinc-alpha-2-glycoprotein OS=Homo sapiens GN=AZGP1 PE=1 SV=2	2.88285	0.0191171
Q16661	GUCA2B	GUCA2B	Guanylate cyclase activator 2B OS=Homo sapiens GN=GUCA2B PE=1 SV=1	2.87097	0.00735013
A0A140VJM4	KCTD12	KCTD12	Potassium channel tetramerisation domain containing 12 OS=Homo sapiens GN=KCTD12 PE=2 SV=1	2.81859	0.0173843
Q9Y5Y7	LYVE1	LYVE1	Lymphatic vessel endothelial hyaluronic acid receptor 1 OS=Homo sapiens GN=LYVE1 PE=1 SV=2	2.80647	0.00640817
G1FM90			Anti-Influenza A hemagglutinin heavy chain variable region (Fragment) OS=Homo sapiens PE=2 SV=1	2.75297	0.0405692
Q6GMX0			Uncharacterized protein OS=Homo sapiens PE=1 SV=1	2.74532	0.0072636
X6R7Y7	HSPB11	HSPB11	Intraflagellar transport protein 25 homolog OS=Homo sapiens GN=HSPB11 PE=1 SV=1	2.71685	4.20533e-05
P04430	IGKV1-16	IGKV1-16	Immunoglobulin kappa variable 1-16 OS=Homo sapiens GN=IGKV1-16 PE=1 SV=2	2.70537	0.00418608
Q9UL78			Myosin-reactive immunoglobulin light chain variable region (Fragment) OS=Homo sapiens PE=2 SV=1	2.6855	0.0202924
B3KS79			cDNA FLJ35730 fis, clone TESTI2003131, highly similar to ALPHA-1-ANTICHYMOTRYPSIN OS=Homo sapiens PE=2 SV=1	2.64742	6.63944e-05
I3L3W6	CAMTA2	CAMTA2	Calmodulin-binding transcription activator 2 OS=Homo sapiens GN=CAMTA2 PE=1 SV=1	2.60794	0.00135002
A0A0S2Z4R6	SCGB1A1	SCGB1A1	Secretoglobin family 1A member 1 isoform 1 (Fragment) OS=Homo sapiens GN=SCGB1A1 PE=2 SV=1	2.60517	0.0434336
P01709	IGLV2-8	IGLV2-8	Immunoglobulin lambda variable 2-8 OS=Homo sapiens GN=IGLV2-8 PE=1 SV=2	2.58363	0.0290075
Q13185	CBX3	CBX3	Chromobox protein homolog 3 OS=Homo sapiens GN=CBX3 PE=1 SV=4	2.53774	0.0019954
A0A109PW33			MS-C1 light chain variable region (Fragment) OS=Homo sapiens PE=2 SV=1	2.47222	0.0150356
Q9Y279	VSIG4	VSIG4	V-set and immunoglobulin domain-containing protein 4 OS=Homo sapiens GN=VSIG4 PE=1 SV=1	2.42132	0.0210176
D3DPK5	SH3BGRL3	SH3BGRL3	SH3 domain binding glutamic acid-rich protein like 3, isoform CRA_a (Fragment) OS=Homo sapiens GN=SH3BGRL3 PE=4 SV=1	2.3931	0.00644789
A0A109PW74			IBM-B3 light chain variable region (Fragment) OS=Homo sapiens PE=2 SV=1	2.367	0.00722972
Q8IX05	CD302	CD302	CD302 antigen OS=Homo sapiens GN=CD302 PE=1 SV=1	2.36002	0.0200745
A0N5G1	V<kappa>1	V<kappa>1	Rheumatoid factor C6 light chain (Fragment) OS=Homo sapiens GN=V<kappa>1 PE=2 SV=1	2.34766	0.0183176
P01706	IGLV2-11	IGLV2-11	Immunoglobulin lambda variable 2-11 OS=Homo sapiens GN=IGLV2-11 PE=1 SV=2	2.34766	0.0232202
D0PNI2	LOX	LOX	Lysyl oxidase OS=Homo sapiens GN=LOX PE=4 SV=1	2.34262	0.016203
Q9NWV4	C1orf123	CZIB	CXXC motif containing zinc binding protein OS=Homo sapiens GN=C1orf123 PE=1 SV=1	2.3241	0.0422807
Q5H8C1	FREM1	FREM1	FRAS1-related extracellular matrix protein 1 OS=Homo sapiens GN=FREM1 PE=1 SV=3	2.31858	0.0137263
Q6MZV7	DKFZp686C11235	DKFZp686C11235	Putative uncharacterized protein DKFZp686C11235 OS=Homo sapiens GN=DKFZp686C11235 PE=1 SV=1	2.31675	0.00473548
A0A1W6IYJ9			N90-VRC38.01 light chain variable region (Fragment) OS=Homo sapiens PE=2 SV=1	2.31181	0.0176897
O60234	GMFG	GMFG	Glia maturation factor gamma OS=Homo sapiens GN=GMFG PE=1 SV=1	2.30943	0.0376467
Q59EP2			Angiotensinogen variant (Fragment) OS=Homo sapiens PE=2 SV=1	2.245	0.00365479
P05161	ISG15	ISG15	Ubiquitin-like protein ISG15 OS=Homo sapiens GN=ISG15 PE=1 SV=5	2.245	0.00404397
Q9UNU2	C4B	C4B	Complement protein C4B frameshift mutant (Fragment) OS=Homo sapiens GN=C4B PE=4 SV=1	2.21662	0.00974303
A0N7J6			REV25-2 (Fragment) OS=Homo sapiens PE=2 SV=1	2.21199	0.0129794
O00244	ATOX1	ATOX1	Copper transport protein ATOX1 OS=Homo sapiens GN=ATOX1 PE=1 SV=1	2.19883	0.0176968
B4E1Z4			cDNA FLJ55673, highly similar to Complement factor B (EC 3.4.21.47) OS=Homo sapiens PE=1 SV=1	2.19319	0.0375576
E5KNY5	LRPPRC	LRPPRC	Leucine-rich PPR-motif containing OS=Homo sapiens GN=LRPPRC PE=4 SV=1	2.18863	0.00740387
B2R888			Monocyte differentiation antigen CD14 OS=Homo sapiens PE=2 SV=1	2.1864	0.001179
A2IPI1			HRV Fab N8-VL (Fragment) OS=Homo sapiens PE=2 SV=1	2.17407	0.00409732
Q6LBV5			DNA rearranged by a t(2;8) translocation leading to Burkitt's lymphoma in the cell line JI (clone JIp) (Fragment) OS=Homo sapiens PE=4 SV=1	2.15518	0.0018472
S4R471	AMBP	AMBP	Protein AMBP (Fragment) OS=Homo sapiens GN=AMBP PE=1 SV=1	2.15457	0.000943327
B0BCY7	ENPEP	ENPEP	Aminopeptidase OS=Homo sapiens GN=ENPEP PE=2 SV=1	2.15405	0.0394822
A0A024R4S8	hCG_1685807	hCG_1685807	HCG1685807, isoform CRA_b OS=Homo sapiens GN=hCG_1685807 PE=4 SV=1	2.1348	0.000516793
Q6P5S8	IGK@	IGK@	immunoglobulin kappa locus OS=Homo sapiens GN=IGK@ PE=1 SV=1	2.13368	0.00172107
B2RBL3			Thymidine phosphorylase OS=Homo sapiens PE=2 SV=1	2.11578	0.000421486
A2NI60			BRE (Fragment) OS=Homo sapiens PE=1 SV=1	2.09119	0.00325044
A0A0C4DH38	IGHV5-51	IGHV5-51	Immunoglobulin heavy variable 5-51 OS=Homo sapiens GN=IGHV5-51 PE=3 SV=1	2.05655	0.0474133
A0A0X9TD47			MS-D1 light chain variable region (Fragment) OS=Homo sapiens PE=2 SV=1	2.04723	0.0169082
Q9UGM5	FETUB	FETUB	Fetuin-B OS=Homo sapiens GN=FETUB PE=1 SV=2	2.04414	0.00663139
Q96P48	ARAP1	ARAP1	Arf-GAP with Rho-GAP domain, ANK repeat and PH domain-containing protein 1 OS=Homo sapiens GN=ARAP1 PE=1 SV=3	2.02115	0.0170818
Q569I7			Uncharacterized protein OS=Homo sapiens PE=2 SV=1	2.01963	0.0337453
A0A024R7M0	TMED9	TMED9	Transmembrane emp24 protein transport domain containing 9, isoform CRA_a OS=Homo sapiens GN=TMED9 PE=3 SV=1	2.01811	0.0365073
Q9H3K6	BOLA2	BOLA2	BolA-like protein 2 OS=Homo sapiens GN=BOLA2 PE=1 SV=1	2.00802	0.0022435
A0A024R930	PRG4	PRG4	Proteoglycan 4, isoform CRA_a OS=Homo sapiens GN=PRG4 PE=4 SV=1	2.00651	0.00585371
A0A024R7R1	HK3	HK3	Hexokinase 3 (White cell), isoform CRA_b OS=Homo sapiens GN=HK3 PE=3 SV=1	2.00551	0.00445468

## Sheet: Down-regulated
Accession	Gene Name	Protein Name	Description	FOLD CHANGE	P value
Q96AX9	MIB2	MIB2	E3 ubiquitin-protein ligase MIB2 OS=Homo sapiens GN=MIB2 PE=1 SV=3	0.308112	0.0210757
X6RBG4	UMOD	UMOD	Uromodulin OS=Homo sapiens GN=UMOD PE=1 SV=1	0.385592	0.0115328
D3DNU8	KNG1	KNG1	Kininogen 1, isoform CRA_a OS=Homo sapiens GN=KNG1 PE=4 SV=1	0.404494	0.0329868
Q96A25	TMEM106A	TMEM106A	Transmembrane protein 106A OS=Homo sapiens GN=TMEM106A PE=2 SV=1	0.40812	0.0466321
Q9UBC9	SPRR3	SPRR3	Small proline-rich protein 3 OS=Homo sapiens GN=SPRR3 PE=1 SV=2	0.422475	0.00807708
A0A024R6L1	DLK1	DLK1	Delta-like 1 homolog (Drosophila), isoform CRA_a OS=Homo sapiens GN=DLK1 PE=4 SV=1	0.433349	0.00154501
G8JLH6	CD9	CD9	Tetraspanin (Fragment) OS=Homo sapiens GN=CD9 PE=1 SV=1	0.456311	0.0227754
V9HWH9	HEL-S-43	S100A11	Protein S100 OS=Homo sapiens GN=HEL-S-43 PE=2 SV=1	0.457726	0.0444597
P02768	ALB	ALB	Serum albumin OS=Homo sapiens GN=ALB PE=1 SV=2	0.464129	0.0110277
C9JBG5	SIDT2	SIDT2	SID1 transmembrane family member 2 OS=Homo sapiens GN=SIDT2 PE=1 SV=2	0.467466	0.015211
A0A141AZI3	HLA-DRB1	HLA-DRB1	MHC class II antigen (Fragment) OS=Homo sapiens GN=HLA-DRB1 PE=4 SV=1	0.469148	0.0148439
Q9UI40	SLC24A2	SLC24A2	Sodium/potassium/calcium exchanger 2 OS=Homo sapiens GN=SLC24A2 PE=1 SV=1	0.474447	0.0153878
Q7L9L4	MOB1B	MOB1B	MOB kinase activator 1B OS=Homo sapiens GN=MOB1B PE=1 SV=3	0.477715	0.00931035
A1A4E9	KRT13	KRT13	Keratin 13 OS=Homo sapiens GN=KRT13 PE=2 SV=1	0.478925	0.00916076
P19013	KRT4	KRT4	Keratin, type II cytoskeletal 4 OS=Homo sapiens GN=KRT4 PE=1 SV=4	0.48075	0.00735453
P16401	HIST1H1B	HIST1H1B	Histone H1.5 OS=Homo sapiens GN=HIST1H1B PE=1 SV=3	0.484166	0.0405961
Q01469	FABP5	FABP5	Fatty acid-binding protein, epidermal OS=Homo sapiens GN=FABP5 PE=1 SV=3	0.484294	0.04488
A0A1R3UCD2	KLNA1	KLNA1	Kallikrein 1, renal/pancreas/salivary, isoform CRA_a OS=Homo sapiens GN=KLNA1 PE=3 SV=1	0.486989	0.0117127
A8K9K6			cDNA FLJ76962, highly similar to Homo sapiens nucleolar protein 5A (56kDa with KKE/D repeat) (NOL5A), mRNA OS=Homo sapiens PE=2 SV=1	0.490191	0.00482284
Q9UBX7	KLK11	KLK11	Kallikrein-11 OS=Homo sapiens GN=KLK11 PE=1 SV=2	0.491795	0.000576955
P08263	GSTA1	GSTA1	Glutathione S-transferase A1 OS=Homo sapiens GN=GSTA1 PE=1 SV=3	0.499625	0.00893765
